# Supplementary material for: A Revised Perspective on the Evolution of Troponin I and Troponin T Gene Families in Vertebrates
Source: Genome Biol Evol. 2022 Dec 15;15(1):evac173. doi: 10.1093/gbe/evac173 (PMC9825255; doi:10.1093/gbe/evac173)
Supplement: evac173_Supplementary_Data [file evac173_supplementary_data.zip]

Archive with 20 entries (20 files):
- 20220417 Supp Materials Uncropped Blots.pdf
- 2R-late_Topology_Tests_construction.txt
- ancestral TNNI alignment.txt
- ancestral TNNT TNNI alignment.txt
- R1 Sequence databases 30th Aug.xlsx
- R1 Supplementary Figures S1-S6 NEW.pdf
- Supplementary Tables 1-3.pdf
- Vert_TNNI.81.2R-late.txt
- Vert_TNNI.81.cons.txt
- Vert_TNNI.81.topoin.txt
- Vert_TNNI.81.topotests.txt
- Vert_TNNI-Ts_phylogeny.txt
- Vertebrate_TNNI.81.einsi.txt
- Vertebrate_TNNI.81.linsi.txt
- Vertebrate_TNNI.81.txt
- Vertebrate_TNNI.95.txt
- Vertebrate_TNNT.72.einsi.txt
- Vertebrate_TNNT.72.linsi.txt
- Vertebrate_TNNT.72.txt
- Vertebrate_TNNT.80.txt
