# Supplementary material for: A Revised Perspective on the Evolution of Troponin I and Troponin T Gene Families in Vertebrates
Source: Genome Biol Evol. 2022 Dec 15;15(1):evac173. doi: 10.1093/gbe/evac173 (PMC9825255; doi:10.1093/gbe/evac173)
Supplement: evac173_Supplementary_Data [file evac173_supplementary_data.zip › 2R-late_Topology_Tests_construction.txt]

Topology Tests constructed tracing chromosomal location to test how our results fit with the 2R hypothesis

The constrained trees were constructed by grouping genes by genomic location.

TNNI
Human Chromosome 11 + Human Chromosome 19 + lamprey chromosome 65 + lamprey chromosome 7
Gnathostome TNNI2 + Gnathostome TNNI3 + lamprey 116956477 + lamprey 116939854

Human Chromosome 1 + NaN + lamprey chromosome 24 + Hagfish FYBX02009389
Gnathostome TNNI1 + Gnathostome TNNI4 + Gnathostome TNNI5 + lamprey 116945613 + hagfish ENSEBUG00000013390

The assumption is that the TNNI-TNNT genes in lamprey chromomosome 24 and hagfish FYBX02009389 because they have similar genes between them. 
ENSEBUG00000013390, FYBX02009389

These leaves the following sequences out: 
ENSEBUG00000005369, FYBX02009477
ENSEBUG00000012816, FYBX02010815

116956477 groups with ENSEBUP00000008268 and we'll assume they are orthologs
ENSEBUP00000020744 does not group with any other gene, so it will be allowed to join any group

# Constrained Tree
Tree: Vert_TNNI.81.2R-late.nwk


TNNT
Human Chromosome 11 + Human Chromosome 19 + lamprey chromosome 65 + lamprey chromosome 7
Gnathostome TNNT1 + Gnathostome TNNT3 + lamprey 116956460 + lamprey 116939851

Human Chromosome 1 + NaN + lamprey chromosome 24 + Hagfish FYBX02009389
Gnathostome TNNT2 + Gnathostome TNNT4 + lamprey 116945609 + Hagfish ENSEBUG00000005308


These leaves the following sequences out:
116958636
ENSEBUG00000008305, FYBX02009696
ENSEBUG00000014830

ENSEBUG00000014830 is alone,  so it will be allowed to join any group
116958636 is sister to ENSEBUG00000008305 on the tree, they could go with either group. Accordingly, they will be allowed to join either group.

# Constrained Tree
Vert_TNNT.72.2R-late.nwk

One alternative would be to run the tests without the hagfish, which makes sense given that we are only guessing the phylogenetic affinites for its TNNI and TNNT genes.
