# Supplementary material for: A Revised Perspective on the Evolution of Troponin I and Troponin T Gene Families in Vertebrates
Source: Genome Biol Evol. 2022 Dec 15;15(1):evac173. doi: 10.1093/gbe/evac173 (PMC9825255; doi:10.1093/gbe/evac173)
Supplement: evac173_Supplementary_Data [file evac173_supplementary_data.zip › ancestral TNNI alignment.txt]

>TNNI1_ancestral
M-----------------------------------------------------PEQSSE
RKSKISASRKLMLKSLMLAKAKEELEQETVDKEEEKERYLAERVPPLRISGLSFSQLQEL
CRELHEKIDVVDEERYDIEAKVIHNTREIQDLNMKVFDLRGKFKRPNLRRVRVSADAMLR
ALLGSKHKVSMDLRANLKSVKKEDTEKER-PVEVGDWRKNVEAMSGMEGRKKMFDAAKSP
SAQ
>TNNI5_ancestral
MSDQEEY-----EEEVIEETEEE--------PEPPKPAPP----KQAAPSPSSKTQPHAK
RKSKISASRKLHLKILMLAKAKEDLEKEKVDREEEKERYLAERVPPLQLSGLSLTELQEL
CRELHQKIDVVDEERYDIEVKVNKNNREIHDLNLKILDLRGKFKRPNLRRVRVSADAMLR
ALLGSKHKVSMDLRANLKSVKKEDTEKER-TVEVGDWRKNVEAMSGMEGRKKMFDAAGAA
Q--
>TNNI4_ancestral
M------------------------------------------------------SEGGE
RKSKIPASRRLHLKTLMLAKAKEELEKEKKDREEEKERILAERVPPLQLSGLSLQELQDL
CRQLHQKIDAVDEERYDIEVKVNKNNKEIEGLSQKIFDLKGKFKRPNLRRVRISADAMLK
ALLGSKHKVSMDLRANLKSVKKED-EKEE-KAEVTDWRKNIEAMSGMEGRKKKFDAGAA-
---
>TNNI2_ancestral
MGDE-------------------------------------------------------E
KKSKVSATRRNHLKSLMLQIAKTELEKEEAERAAEKENYLAEHCPPLQLSG-SMQELQDL
CKQLHAKIDVVDEERYDMEVKVQKSTKEIEDLNQKIFDLRGKFKRPPLRRVRMSADAMLR
ALLGSKHKVSMDLRANLKQVKKEDTEKEKDLRDVGDWRKNIEEKSGMEGRKKMFESEA--
---
>TNNI3_ancestral
MSDEEEVTYEEEEEEYVEEEEEEEVVEVKEPPPPPAAAAPLIRRRSSANYRSYATQPQVK
RKSKISASRKLQLKSLMLQIAKQELEREEEERAQEKERYLSEHCEPLQLSGLSLSELQDL
CRQLHARIDVVDEERYDMEAKVNKNVQEIEDLNQKIFDLRGKFKRPQLRRVRMSADAMLR
ALLGSKHKVSMDLRANLKQVKKDDAEKE--IREVGDWRKNIDAMSGMEGRKKKFESSGAG
QA-
