# Supplementary material for: A Revised Perspective on the Evolution of Troponin I and Troponin T Gene Families in Vertebrates
Source: Genome Biol Evol. 2022 Dec 15;15(1):evac173. doi: 10.1093/gbe/evac173 (PMC9825255; doi:10.1093/gbe/evac173)
Supplement: evac173_Supplementary_Data [file evac173_supplementary_data.zip › ancestral TNNT TNNI alignment.txt]

>TNNT1-4_ancestral
MSDTEEVVEEYEEQEEEEAAEEEEAEEEAEAEEEEVAEEQAEEEAEEEEEEEAK-PKPKL
FVPNLVAPKIPDGEKVDFDDIHRKRMEKDLLELQTLIEAHFEQRKKEEEELIALKDRIEK
RRAERAEQQRIRAEKEKERQTRVAEEKARKEEEEARKRAEEDAKKKKALSNMSLHYGGYL
AKAEKRRGGKKQTEREKKKKILADRRKPLNIDHLNEDKLREKAKELWQWLYQLEAEKFDL
QEKLKRQKYEINVLRNRVSDHQKHFS--------MSKGARGKGKVGGR------------
-----------------WGK-----------------------
>TNNI3_ancestral
MSD----------------------EEEVTYEEEE--EEYVEEEEEEEVVEVKEPPPP--
--PAAAAPLI--------------------------------------------------
------------------RRRSSANYRSYATQPQVKRKSKISASRKLQLKSLMLQ----I
AKQELER--EEEERAQEKERYLSEHCEPLQLSGLSLSELQDLCRQLHARIDVVDEERYDM
EAKVNKNVQEIEDLNQKIFDLRGKFKRPQLRRVRMSADAMLRALLGSKHKVSMDLRANLK
QVKKDDAEKE-IREVGDWRKNIDAMSGMEGRKKKFESSGAGQA
>TNNI5_ancestral
MSD----------------------QEEY-----E--EEVIEETEEE--------PEP--
--PKPAPP----------------------------------------------------
--------------------KQAAPSPSSKTQPHAKRKSKISASRKLHLKILMLA----K
AKEDLEK--EKVDREEEKERYLAERVPPLQLSGLSLTELQELCRELHQKIDVVDEERYDI
EVKVNKNNREIHDLNLKILDLRGKFKRPNLRRVRVSADAMLRALLGSKHKVSMDLRANLK
SVKKEDTEKERTVEVGDWRKNVEAMSGMEGRKKMFDAAGAAQ-
