# Supplementary material for: A Revised Perspective on the Evolution of Troponin I and Troponin T Gene Families in Vertebrates
Source: Genome Biol Evol. 2022 Dec 15;15(1):evac173. doi: 10.1093/gbe/evac173 (PMC9825255; doi:10.1093/gbe/evac173)
Supplement: evac173_Supplementary_Data [file evac173_supplementary_data.zip › Vert_TNNI.81.cons.txt]

(zebrafish_tnni2b.1,zebrafish_tnni2b.2,zebrafish_tnni2a.4,zebrafish_tnni2a.3,bonytongue_tnni2a.3,bonytongue_tnni2a.5,bonytongue_tnni2a.4,bonytongue_tnni2a.1,zebrafish_tnni2a.1,bonytongue_tnni2a.2,zebrafish_tnni2a.2,gar_tnni2a,sterlet_tnni2.1,sterlet_tnni2.2,reedfish_tnni2,catshark_tnni2,skate_tnni2,elephantshark_tnni2,coelacanth_tnni2,lungfish_tnni2,anole_tnni2,chicken_tnni2,echidna_tnni2,human_tnni2,xenopus_tnni2,echidna_tnni3,human_tnni3,chicken_tnni3,anole_tnni3,xenopus_tnni3,coelacanth_tnni3,lungfish_tnni3,hagfish_ENSEBUG00000005369.1,sealamprey_116956477,sealamprey_116939854,hagfish_ENSEBUG00000012816.1,hagfish_ENSEBUG00000013390.1,sealamprey_116945613,bonytongue_tnni1a,zebrafish_tnni1a,zebrafish_tnni1b,bonytongue_tnni1b,gar_tnni1a,reedfish_tnni1,sterlet_tnni1,catshark_tnni1a,skate_tnni1a,elephantshark_tnni1a,coelacanth_tnni1,lungfish_tnni1,echidna_tnni1,human_tnni1,chicken_tnni1,anole_tnni1,xenopus_tnni1,ciona,amphioxus_118421443,amphioxus_118430507,((zebrafish_tnni4a,zebrafish_tnni4b.1,bonytongue_tnni4a,zebrafish_tnni4b.2,zebrafish_tnni4b.3,gar_tnni4b.1,catshark_tnni4,elephantshark_tnni4,skate_tnni4,sterlet_tnni4,lungfish_tnni4,xenopus_tnni1.2),(zebrafish_tnni1c,zebrafish_tnni1d,bonytongue_tnni1d,bonytongue_tnni1c,gar_tnni5,sterlet_tnni5,catshark_tnni5,skate_tnni5,elephantshark_tnni5,coelacanth_tnni5,lungfish_tnni5)));
