# Supplementary material for: A Revised Perspective on the Evolution of Troponin I and Troponin T Gene Families in Vertebrates
Source: Genome Biol Evol. 2022 Dec 15;15(1):evac173. doi: 10.1093/gbe/evac173 (PMC9825255; doi:10.1093/gbe/evac173)
Supplement: evac173_Supplementary_Data [file evac173_supplementary_data.zip › Vert_TNNI.81.topoin.txt]

(amphioxus_118421443:1.6915405295	amphioxus_118430507:0.9807806438	(((((((anole_tnni1:0.0000020108	(chicken_tnni1:0.0210094968	(echidna_tnni1:0.0293128471	human_tnni1:0.0621990255)99.7/1/100:0.1286827393)82.7/0.997/93:0.0530387957)98.2/1/98:0.0909502892	xenopus_tnni1:0.1728399675)89.6/1/98:0.0703663575	(((((bonytongue_tnni1a:0.1138084416	zebrafish_tnni1a:0.1562542085)92.3/1/95:0.0468101602	zebrafish_tnni1b:0.1192025661)65.8/0.395/95:0.0083678746	bonytongue_tnni1b:0.1252117075)97.6/1/100:0.0896969850	((gar_tnni1a:0.0812475733	reedfish_tnni1:0.0079011903)46.7/0.687/56:0.0210962609	sterlet_tnni1:0.1452603667)85.5/0.963/98:0.0315379665)94.6/1/98:0.0487220377	((((catshark_tnni1a:0.0627862403	skate_tnni1a:0.2021403697)92/1/98:0.1217067286	elephantshark_tnni1a:0.1427017346)86.7/0.995/96:0.0652190428	coelacanth_tnni1:0.1679433302)60.5/0.775/60:0.0295491827	lungfish_tnni1:0.1245811631)24.5/0.467/41:0.0113315804)39.2/0.564/42:0.0158643066)99.6/1/100:0.2157303897	(((bonytongue_tnni1c:0.0271146727	(bonytongue_tnni1d:0.1075825476	(zebrafish_tnni1c:0.1438964759	zebrafish_tnni1d:0.2207628854)51.7/0.903/90:0.0552661272)15/0.378/52:0.0130017893)100/1/100:0.3340253864	(gar_tnni5:0.1941712695	sterlet_tnni5:0.1422987344)93/1/99:0.0673128498)92.6/1/95:0.0831807812	(((catshark_tnni5:0.1097983719	skate_tnni5:0.1447676154)89.6/1/98:0.0651618413	elephantshark_tnni5:0.1811281397)99.1/1/100:0.1315808786	(coelacanth_tnni5:0.2210281165	lungfish_tnni5:0.3999649215)88/0.973/97:0.0654559030)84.4/0.959/89:0.0575508883)86.3/0.997/97:0.0584899366)84.9/0.988/90:0.0761515504	(((((((bonytongue_tnni4a:0.1616257224	(zebrafish_tnni4a:0.3021122044	zebrafish_tnni4b.1:0.3366492281)65.1/0.606/96:0.0629342528)99.4/1/100:0.2241410136	zebrafish_tnni4b.2:0.1268117633)69.1/0.968/93:0.0673245892	zebrafish_tnni4b.3:0.2991844425)99.6/1/100:0.3220387846	gar_tnni4b.1:0.1164323663)92.8/1/96:0.1047745550	(((catshark_tnni4:0.0500431382	elephantshark_tnni4:0.7330751548)43.9/0.893/74:0.0879839974	skate_tnni4:0.1990824338)99.8/1/100:0.3584074914	sterlet_tnni4:0.3375496667)89.3/0.997/99:0.1011095409)21.4/0.746/71:0.1117918165	(lungfish_tnni4:0.4187127827	xenopus_tnni1.2:0.3518259721)27.4/0.387/83:0.0281328533)98.5/1/99:0.2265323513	(hagfish_ENSEBUP00000021686.1:0.5362520390	sealamprey_116945613:0.1817975409)94.6/0.999/98:0.1648606924)79.5/0.81/65:0.0364700013)77.8/0.722/63:0.0371464015	(((((((anole_tnni2:0.1250397223	chicken_tnni2:0.0885894141)97.7/1/100:0.1091241422	(echidna_tnni2:0.0806833268	human_tnni2:0.0549349164)97.3/1/100:0.0908813402)99.1/1/100:0.1455990096	xenopus_tnni2:0.2618583500)71.1/0.745/98:0.0267766194	(((((((((bonytongue_tnni2a.1:0.1611651444
(amphioxus_118421443:1.6884035035	amphioxus_118430507:0.9862554303	(((((((((anole_tnni1:0.0000023574	(chicken_tnni1:0.0208434137	(echidna_tnni1:0.0286720124	human_tnni1:0.0620716925):0.1263835771):0.0519921072):0.0902031049	xenopus_tnni1:0.1687458854):0.0796697640	lungfish_tnni1:0.1137185294):0.0227882886	(((catshark_tnni1a:0.0652144040	skate_tnni1a:0.1991428706):0.1212397955	elephantshark_tnni1a:0.1394995108):0.0648945860	coelacanth_tnni1:0.1686971377):0.0311803768):0.0104981821	((((bonytongue_tnni1a:0.1161855245	zebrafish_tnni1a:0.1528205526):0.0466651706	zebrafish_tnni1b:0.1192375217):0.0122579215	bonytongue_tnni1b:0.1210067814):0.0889787291	((gar_tnni1a:0.0805452986	reedfish_tnni1:0.0085144506):0.0203599782	sterlet_tnni1:0.1448937659):0.0286131269):0.0430985203):0.2434292981	((((bonytongue_tnni1c:0.0277116879	(bonytongue_tnni1d:0.1071366328	(zebrafish_tnni1c:0.1429417865	zebrafish_tnni1d:0.2199504046):0.0550607813):0.0123578342):0.3330287238	(gar_tnni5:0.1967226360	sterlet_tnni5:0.1389514137):0.0690566596):0.0835904573	(((catshark_tnni5:0.1108708937	skate_tnni5:0.1439375577):0.0660507953	elephantshark_tnni5:0.1780242293):0.1292422214	(coelacanth_tnni5:0.2164380103	lungfish_tnni5:0.4005159791):0.0661164112):0.0577224327):0.0809186533	(((((bonytongue_tnni4a:0.1596364130	(zebrafish_tnni4a:0.3012313344	zebrafish_tnni4b.1:0.3357583602):0.0629184750):0.2255541946	zebrafish_tnni4b.2:0.1223488828):0.0673660864	zebrafish_tnni4b.3:0.2991211444):0.3047334143	gar_tnni4b.1:0.1380081320):0.1204099760	((((catshark_tnni4:0.0538586813	elephantshark_tnni4:0.7228501133):0.0790620918	skate_tnni4:0.2033500864):0.3630700972	sterlet_tnni4:0.3553565097):0.0945557010	(lungfish_tnni4:0.4286577683	xenopus_tnni1.2:0.3320546319):0.0697412754):0.0626178176):0.2594517740):0.0000021391):0.0467942838	(hagfish_ENSEBUP00000021686.1:0.5297965637	sealamprey_116945613:0.1788448306):0.1953212862):0.0362704662	(((((((anole_tnni2:0.1246403654	chicken_tnni2:0.0879402153):0.1085095394	(echidna_tnni2:0.0804511795	human_tnni2:0.0544929779):0.0904135424):0.1457354979	xenopus_tnni2:0.2607528747):0.0282373508	(((((((((bonytongue_tnni2a.1:0.1606322017
(amphioxus_118421443:1.6940202984	amphioxus_118430507:0.9844186375	((((((((anole_tnni1:0.0000027002	(chicken_tnni1:0.0210121895	(echidna_tnni1:0.0293300956	human_tnni1:0.0622359917):0.1287481441):0.0530784414):0.0910268075	xenopus_tnni1:0.1729402499):0.0708170943	(((((bonytongue_tnni1a:0.1138824513	zebrafish_tnni1a:0.1563319395):0.0468360569	zebrafish_tnni1b:0.1192663076):0.0083750538	bonytongue_tnni1b:0.1252619479):0.0898655915	((gar_tnni1a:0.0813006708	reedfish_tnni1:0.0079020731):0.0211985890	sterlet_tnni1:0.1452450820):0.0314138011):0.0487261196	((((catshark_tnni1a:0.0628367974	skate_tnni1a:0.2022332129):0.1218530780	elephantshark_tnni1a:0.1427512076):0.0653123570	coelacanth_tnni1:0.1679332105):0.0295620922	lungfish_tnni1:0.1245839756):0.0112886292):0.0155169628):0.2164488527	(((bonytongue_tnni1c:0.0271621762	(bonytongue_tnni1d:0.1076222391	(zebrafish_tnni1c:0.1440133299	zebrafish_tnni1d:0.2208821812):0.0553115680):0.0129735161):0.3344284830	(gar_tnni5:0.1951526535	sterlet_tnni5:0.1416090628):0.0674325449):0.0828600544	(((catshark_tnni5:0.1097823574	skate_tnni5:0.1449834559):0.0653817490	elephantshark_tnni5:0.1809959701):0.1317233114	(coelacanth_tnni5:0.2211441380	lungfish_tnni5:0.4000942881):0.0654833913):0.0577242573):0.0588537428):0.0670938286	((((((bonytongue_tnni4a:0.1616956085	(zebrafish_tnni4a:0.3022656678	zebrafish_tnni4b.1:0.3368877523):0.0629461058):0.2243931121	zebrafish_tnni4b.2:0.1272772179):0.0678748432	zebrafish_tnni4b.3:0.2980750845):0.3218654578	gar_tnni4b.1:0.1174358609):0.1064688863	(((catshark_tnni4:0.0524967929	elephantshark_tnni4:0.7314015730):0.0876480316	skate_tnni4:0.1971797869):0.3589739289	sterlet_tnni4:0.3374537085):0.0979765977):0.1056662250	(lungfish_tnni4:0.4159831394	xenopus_tnni1.2:0.3549234308):0.0350765299):0.2496336695):0.0162194787	(hagfish_ENSEBUP00000021686.1:0.5324587025	sealamprey_116945613:0.1792417873):0.1957805593):0.0353155743	(((((((anole_tnni2:0.1249972002	chicken_tnni2:0.0887608979):0.1091728102	(echidna_tnni2:0.0806224090	human_tnni2:0.0550727004):0.0909178478):0.1456554298	xenopus_tnni2:0.2619678359):0.0266697486	(((((((((bonytongue_tnni2a.1:0.1612470136
[truncated: 31 more columns]
