# Supplementary material for: A Revised Perspective on the Evolution of Troponin I and Troponin T Gene Families in Vertebrates
Source: Genome Biol Evol. 2022 Dec 15;15(1):evac173. doi: 10.1093/gbe/evac173 (PMC9825255; doi:10.1093/gbe/evac173)
Supplement: evac173_Supplementary_Data [file evac173_supplementary_data.zip › Vert_TNNI.81.topotests.txt]

IQ-TREE 2.2.0-beta COVID-edition built Dec 21 2021

Input file name: Vertebrate_TNNI.81.einsi.fasta
Type of analysis: tree reconstruction
Random seed number: 279947

REFERENCES
----------

To cite IQ-TREE please use:

Bui Quang Minh, Heiko A. Schmidt, Olga Chernomor, Dominik Schrempf,
Michael D. Woodhams, Arndt von Haeseler, and Robert Lanfear (2020)
IQ-TREE 2: New models and efficient methods for phylogenetic inference
in the genomic era. Mol. Biol. Evol., in press.
https://doi.org/10.1093/molbev/msaa015

SEQUENCE ALIGNMENT
------------------

Input data: 81 sequences with 335 amino-acid sites
Number of constant sites: 81 (= 24.1791% of all sites)
Number of invariant (constant or ambiguous constant) sites: 81 (= 24.1791% of all sites)
Number of parsimony informative sites: 200
Number of distinct site patterns: 293

SUBSTITUTION PROCESS
--------------------

Model of substitution: Q.insect+G4

State frequencies: (model)

Model of rate heterogeneity: Gamma with 4 categories
Gamma shape alpha: 0.6968

 Category  Relative_rate  Proportion
  1         0.0735         0.2500
  2         0.3620         0.2500
  3         0.9237         0.2500
  4         2.6409         0.2500
Relative rates are computed as MEAN of the portion of the Gamma distribution falling in the category.

STARTING TREE
-------------

Log-likelihood of the tree: -19513.5667 (s.e. 1141.1989)
Unconstrained log-likelihood (without tree): -1869.3611
Number of free parameters (#branches + #model parameters): 160
Akaike information criterion (AIC) score: 39347.1334
Corrected Akaike information criterion (AICc) score: 39643.2253
Bayesian information criterion (BIC) score: 39957.3943

Total tree length (sum of branch lengths): 62.0173
Sum of internal branch lengths: 0.3832 (0.6179% of tree length)

WARNING: 66 near-zero internal branches (<0.0030) should be treated with caution
         Such branches are denoted by '**' in the figure below

NOTE: Tree is UNROOTED although outgroup taxon 'amphioxus_118421443' is drawn at root

+-----------------------------------------------------------amphioxus_118421443
|
|                                                                                                           +---------------------------------------amphioxus_118430507
|                                                                                                        +**|
|                                                                                                        |  |              +--------catshark_tnni5
|                                                                                                        |  |           +**|
|                                                                                                        |  |           |  |  +-----chicken_tnni1
|                                                                                                        |  |           |  +**|
|                                                                                                        |  |           |     |                       +--------chicken_tnni2
|                                                                                                        |  |           |     |                    +**|
|                                                                                                        |  |           |     |                    |  +-------------hagfish_ENSEBUG00000013390.1
|                                                                                                        |  |           |     |                 +**|
|                                                                                                        |  |           |     |                 |  +---------------sealamprey_116939854
|                                                                                                        |  |           |     |              +**|
|                                                                                                        |  |           |     |              |  +------------chicken_tnni3
|                                                                                                        |  |           |     |           +--|
|                                                                                                        |  |           |     |           |  +---------gar_tnni4b.1
|                                                                                                        |  |           |     |        +**|
|                                                                                                        |  |           |     |        |  +--------lungfish_tnni2
|                                                                                                        |  |           |     |     +**|
|                                                                                                        |  |           |     |     |  +------echidna_tnni1
|                                                                                                        |  |           |     |  +**|
|                                                                                                        |  |           |     |  |  +---------echidna_tnni2
|                                                                                                        |  |           |     +**|
|                                                                                                        |  |           |        +-------------lungfish_tnni4
|                                                                                                        |  |        +**|
|                                                                                                        |  |        |  +-------gar_tnni5
|                                                                                                        |  |     +**|
|                                                                                                        |  |     |  +-------lungfish_tnni3
|                                                                                                        |  |  +**|
|                                                                                                        |  |  |  +-------------hagfish_ENSEBUG00000005369.1
|                                                                                                        |  +**|
|                                                                                                        |     +---------------------------zebrafish_tnni4b.1
|                                                                                                     +**|
|                                                                                                     |  +---------gar_tnni2a
|                                                                                                  +**|
|                                                                                                  |  +--------xenopus_tnni2
|                                                                                               +**|
|                                                                                               |  +------------------skate_tnni4
|                                                                                            +**|
|                                                                                            |  +------------xenopus_tnni1.2
|                                                                                         +--|
|                                                                                         |  +--------------catshark_tnni4
|                                                                                      +--|
|                                                                                      |  +----------sterlet_tnni2.1
|                                                                                   +**|
|                                                                                   |  +-------------zebrafish_tnni2a.1
|                                                                                +--|
|                                                                                |  +-------elephantshark_tnni2
|                                                                             +**|
|                                                                             |  +----xenopus_tnni1
|                                                                          +**|
|                                                                          |  +-----------zebrafish_tnni1c
|                                                                       +**|
|                                                                       |  +----------lungfish_tnni5
|                                                                    +**|
|                                                                    |  +------------------------zebrafish_tnni4a
|                                                                 +**|
|                                                                 |  +------------------bonytongue_tnni2a.3
|                                                              +**|
|                                                              |  +--------------------zebrafish_tnni2b.2
|                                                           +**|
|                                                           |  +-----------------------------elephantshark_tnni4
|                                                        +**|
|                                                        |  +-------sealamprey_116945613
|                                                     +**|
|                                                     |  +----zebrafish_tnni1b
|                                                  +**|
|                                                  |  +----------catshark_tnni2
|                                               +**|
|                                               |  +--------------------zebrafish_tnni2a.3
|                                            +--|
|                                            |  +----------reedfish_tnni2
|                                         +**|
|                                         |  +---anole_tnni1
|                                      +**|
|                                      |  +----sterlet_tnni1
|                                   +**|
|                                   |  +--------------human_tnni2
|                                +**|
|                                |  +-----------coelacanth_tnni3
|                             +**|
|                             |  +-----------------------zebrafish_tnni2a.2
|                          +**|
|                          |  +------------human_tnni3
|                       +--|
|                       |  +----coelacanth_tnni1
|                    +**|
|                    |  +--------------zebrafish_tnni4b.2
|                 +--|
|                 |  +-------sterlet_tnni5
|              +**|
|              |  +-----------------zebrafish_tnni4b.3
|           +**|
|           |  +--------------------zebrafish_tnni2b.1
|        +**|
|        |  +----elephantshark_tnni1a
|     +**|
|     |  +------------zebrafish_tnni1d
|  +**|
|  |  +---gar_tnni1a
+**|
|  +-----------------bonytongue_tnni2a.4
|
|                                                                          +----------------anole_tnni2
|                                                                       +--|
|                                                                       |  |        +-------anole_tnni3
|                                                                       |  |     +--|
|                                                                       |  |     |  +--------------sterlet_tnni4
|                                                                       |  |  +**|
|                                                                       |  |  |  +---catshark_tnni1a
|                                                                       |  +**|
|                                                                       |     +--human_tnni1
|                                                                    +**|
|                                                                    |  +---bonytongue_tnni1b
|                                                                 +**|
|                                                                 |  +--------skate_tnni5
|                                                              +**|
|                                                              |  +--------------coelacanth_tnni2
|                                                           +**|
|                                                           |  +----skate_tnni1a
|                                                        +**|
|                                                        |  +----------bonytongue_tnni1d
|                                                     +**|
|                                                     |  +----bonytongue_tnni1a
|                                                  +--|
|                                                  |  +----zebrafish_tnni1a
|                                               +**|
|                                               |  +------------skate_tnni2
|                                            +**|
|                                            |  +-------xenopus_tnni3
|                                         +**|
|                                         |  +--reedfish_tnni1
|                                      +--|
|                                      |  +----------echidna_tnni3
|                                   +**|
|                                   |  +----------------------bonytongue_tnni2a.2
|                                +**|
|                                |  +------------------------------------hagfish_ENSEBUG00000012816.1
|                             +--|
|                             |  +--------elephantshark_tnni5
|                          +**|
|                          |  +-------coelacanth_tnni5
|                       +**|
|                       |  +--------------------bonytongue_tnni4a
|                    +**|
|                    |  +----------------sterlet_tnni2.2
|                 +**|
|                 |  +--------------------ciona
|              +**|
|              |  +----------------------zebrafish_tnni2a.4
|           +**|
|           |  +----------------------bonytongue_tnni2a.5
|        +**|
|        |  +---------------bonytongue_tnni2a.1
|     +**|
|     |  +---lungfish_tnni1
|  +**|
|  |  +---------bonytongue_tnni1c
+**|
   +-----------sealamprey_116956477

Tree in newick format:

(amphioxus_118421443:3.2641208175,((((((((((((((((((((((((((((((((((((amphioxus_118430507:2.1921008278,(((((catshark_tnni5:0.5433827863,(chicken_tnni1:0.3764089620,((((((((chicken_tnni2:0.5365182883,hagfish_ENSEBUG00000013390.1:0.7994044727):0.0000028407,sealamprey_116939854:0.9231182523):0.0000022358,chicken_tnni3:0.7159053313):0.0000028810,gar_tnni4b.1:0.5932416499):0.0209976953,lungfish_tnni2:0.5158031019):0.0000021440,echidna_tnni1:0.3897724387):0.0000028509,echidna_tnni2:0.5911635549):0.0000025916,lungfish_tnni4:0.7983012176):0.0000026074):0.0000029058):0.0000025347,gar_tnni5:0.4446221476):0.0000023071,lungfish_tnni3:0.4632078890):0.0000027808,hagfish_ENSEBUG00000005369.1:0.7861229007):0.0000026396,zebrafish_tnni4b.1:1.5271177041):0.0000022835):0.0000028726,gar_tnni2a:0.5500557811):0.0000028810,xenopus_tnni2:0.5199946696):0.0000025096,skate_tnni4:1.0338989155):0.0000023040,xenopus_tnni1.2:0.7453720096):0.0000021141,catshark_tnni4:0.8606638592):0.0090138831,sterlet_tnni2.1:0.6238494085):0.0182400636,zebrafish_tnni2a.1:0.7697838957):0.0000023650,elephantshark_tnni2:0.4568464723):0.0554022626,xenopus_tnni1:0.3243353507):0.0000028810,zebrafish_tnni1c:0.6651983668):0.0000028407,lungfish_tnni5:0.6152289933):0.0000026551,zebrafish_tnni4a:1.3603144083):0.0000021463,bonytongue_tnni2a.3:1.0598760165):0.0000024760,zebrafish_tnni2b.2:1.1915961513):0.0000024497,elephantshark_tnni4:1.6793698252):0.0000023032,sealamprey_116945613:0.4419029453):0.0000027620,zebrafish_tnni1b:0.3156267823):0.0000023140,catshark_tnni2:0.5986996239):0.0000021360,zebrafish_tnni2a.3:1.1936433002):0.0000022347,reedfish_tnni2:0.6399425141):0.0321364175,anole_tnni1:0.2373030828):0.0000024760,sterlet_tnni1:0.2807586745):0.0000026715,human_tnni2:0.8652680571):0.0000026642,coelacanth_tnni3:0.6749335691):0.0000028810,zebrafish_tnni2a.2:1.3536330857):0.0000023340,human_tnni3:0.7527680200):0.0000029336,coelacanth_tnni1:0.2725748983):0.0062544743,zebrafish_tnni4b.2:0.8212211753):0.0014290786,sterlet_tnni5:0.4589888637):0.0089042943,zebrafish_tnni4b.3:0.9906195435):0.0000022347,zebrafish_tnni2b.1:1.1537755216):0.0000023340,elephantshark_tnni1a:0.2956922955):0.0000020379,zebrafish_tnni1d:0.7474176362):0.0000024760,gar_tnni1a:0.2231764478):0.0000029840,bonytongue_tnni2a.4:1.0314887868):0.0000021360,(((((((((((((((((((((((((anole_tnni2:0.9616573281,(((anole_tnni3:0.4849013213,sterlet_tnni4:0.8698756261):0.1201536370,catshark_tnni1a:0.2586992568):0.0000024387,human_tnni1:0.2029180586):0.0000023541):0.0233595644,bonytongue_tnni1b:0.2217134270):0.0000021292,skate_tnni5:0.5128466162):0.0000024951,coelacanth_tnni2:0.8485951005):0.0000025425,skate_tnni1a:0.2969348416):0.0000026874,bonytongue_tnni1d:0.6487021153):0.0000028407,bonytongue_tnni1a:0.2776137860):0.0000024760,zebrafish_tnni1a:0.2721621883):0.0456482880,skate_tnni2:0.7434254921):0.0000023340,xenopus_tnni3:0.4451742210):0.0000021034,reedfish_tnni1:0.1726623999):0.0000028572,echidna_tnni3:0.6418416770):0.0322082338,bonytongue_tnni2a.2:1.2706640874):0.0000027771,hagfish_ENSEBUG00000012816.1:2.0162458228):0.0000026486,elephantshark_tnni5:0.4906976219):0.0092657114,coelacanth_tnni5:0.4811600302):0.0000023656,bonytongue_tnni4a:1.1572207302):0.0000020343,sterlet_tnni2.2:0.9353796135):0.0000021360,ciona:1.1844552573):0.0000027754,zebrafish_tnni2a.4:1.2715032773):0.0000028440,bonytongue_tnni2a.5:1.2921518417):0.0000028839,bonytongue_tnni2a.1:0.8956044319):0.0000026859,lungfish_tnni1:0.2321775466):0.0000022347,bonytongue_tnni1c:0.5875535783):0.0000021141,sealamprey_116956477:0.6934927166):0.0000022347);


USER TREES
----------

See Vert_TNNI.81.topotests.trees for trees with branch lengths.

Tree      logL    deltaL  bp-RELL    p-KH     p-SH       c-ELW       p-AU
-------------------------------------------------------------------------
  1 -14437.73072       0   0.553 +  0.776 +      1 +     0.534 +    0.768 + 
  2  -14442.3763  4.6456   0.301 +   0.32 +  0.356 +     0.297 +    0.336 + 
  3 -14439.80147  2.0708   0.146 +  0.224 +  0.551 +     0.169 +    0.233 + 

deltaL  : logL difference from the maximal logl in the set.
bp-RELL : bootstrap proportion using RELL method (Kishino et al. 1990).
p-KH    : p-value of one sided Kishino-Hasegawa test (1989).
p-SH    : p-value of Shimodaira-Hasegawa test (2000).
c-ELW   : Expected Likelihood Weight (Strimmer & Rambaut 2002).
p-AU    : p-value of approximately unbiased (AU) test (Shimodaira, 2002).

Plus signs denote the 95% confidence sets.
Minus signs denote significant exclusion.
All tests performed 100000 resamplings using the RELL method.

TIME STAMP
----------

Date and time: Mon Apr  4 09:23:53 2022
Total CPU time used: 8.01 seconds (0h:0m:8s)
Total wall-clock time used: 2.2 seconds (0h:0m:2s)
