# Supplementary material for: A Revised Perspective on the Evolution of Troponin I and Troponin T Gene Families in Vertebrates
Source: Genome Biol Evol. 2022 Dec 15;15(1):evac173. doi: 10.1093/gbe/evac173 (PMC9825255; doi:10.1093/gbe/evac173)
Supplement: evac173_Supplementary_Data [file evac173_supplementary_data.zip › Vert_TNNI-Ts_phylogeny.txt]

# 22 February 2022

# software versions

# mafft: v7.490 (2021/Oct/30)
# iqtree2: IQ-TREE multicore version 2.2.0-beta COVID-edition for Linux 64-bit built Dec 21 2021 built Dec 21 2021

# sequence files
# Vert_TNNI.81.mafft.fasta  
# Vert_TNNT.72.mafft.fasta

# alignment
linsi --reorder --maxiterate 1000 --retree 1  Vertebrate_TNNI.81.fasta >  Vertebrate_TNNI.81.linsi.fasta
linsi --reorder --maxiterate 1000 --retree 1  Vertebrate_TNNT.72.fasta >  Vertebrate_TNNT.72.linsi.fasta
einsi --reorder --maxiterate 1000 --retree 1  Vertebrate_TNNI.81.fasta >  Vertebrate_TNNI.81.einsi.fasta
einsi --reorder --maxiterate 1000 --retree 1  Vertebrate_TNNT.72.fasta >  Vertebrate_TNNT.72.einsi.fasta

# compare the alignments (online with MUMSA: https://msa.sbc.su.se/cgi-bin/msa.cgi)

# TNNI
# Alignment difficulty(AOS score): 0.486843
# Alignment : MOS score
# Vertebrate_TNNI.81.einsi.fasta : 0.974338
# Vertebrate_TNNI.81.linsi.fasta : 0.973033

# TNNT
# Alignment difficulty(AOS score): 0.464626
# Alignment : MOS score
# Vertebrate_TNNT.72.einsi.fasta : 0.930012
# Vertebrate_TNNT.72.linsi.fasta : 0.928492

# Pick the alignments with the highest MOS scores: Vertebrate_TNNI.81.einsi.fasta and Vertebrate_TNNT.72.einsi.fasta

# Estimate model of AA subsitution
iqtree2 -s Vertebrate_TNNI.81.einsi.fasta -m MF --prefix Vert_TNNI.81.einsi.MF.models -T 12
iqtree2 -s Vertebrate_TNNT.72.einsi.fasta -m MF --prefix Vert_TNNT.72.einsi.MF.models -T 12

# TNNI
# Akaike Information Criterion:           GTR20+F+I+G4
# Corrected Akaike Information Criterion: Q.insect+I+G4
# Bayesian Information Criterion:         Q.insect+I+G4
# Best-fit model: Q.insect+I+G4 chosen according to BIC

# TNNT
# Akaike Information Criterion:           NONREV+FO+I+G4
# Corrected Akaike Information Criterion: Q.insect+I+G4
# Bayesian Information Criterion:         Q.insect+I+G4
# Best-fit model: Q.insect+I+G4 chosen according to BIC

# Estimate trees
# TNNI
iqtree2 -s Vertebrate_TNNI.81.einsi.fasta -m Q.insect+G4 -alrt 1000 -B 1000 -abayes --prefix Vert_TNNI.81.einsi --redo -T 7
# TNNT
iqtree2 -s Vertebrate_TNNT.72.einsi.fasta -m Q.insect+G4 -alrt 1000 -B 1000 -abayes --prefix Vert_TNNT.72.einsi --redo -T 7

# the TNNI tree groups TNNI5 with TNNI1 and TNNI4 with a lamprey paralog.
# This would imply that the tandem duplication giving rise to TNNI4 and TNNI5 would predate the divergence between gnathostomes and cyclostomes.
# Because this seems unlikely, we searched for the best tree where TNNI4 is be sister to TNNI5 and compared it to the best tree.

# constrained tree: Vert_TNNI.81.cons.nwk
# alignment: Vertebrate_TNNI.81.einsi.fasta

# constrained search
iqtree2 -s Vertebrate_TNNI.81.einsi.fasta -m Q.insect+G4 -g Vert_TNNI.81.cons.nwk --prefix Vert_TNNI.81.cons -T 12


# We also searched for the the best tree that matches the 2R-late hypothesis (see the 2R-late_Topology_Tests_construction.txt file for details. )
# constrained tree: Vert_TNNI.81.2R-late.nwk
# alignment = Vertebrate_TNNI.81.einsi.fasta

# constrained tree search
iqtree2 -s Vertebrate_TNNI.81.einsi.fasta  -m Q.insect+G4 -g Vert_TNNI.81.2R-late.nwk --prefix Vert_TNNI.81.2R-late --redo

# concatenate tree files 
cat Vert_TNNI.81.einsi.treefile Vert_TNNI.81.cons.treefile Vert_TNNI.81.2R-late.treefile > Vert_TNNI.81.topoin.trees

# run topology tests
iqtree2 -s Vertebrate_TNNI.81.einsi.fasta -m Q.insect+G4 -z Vert_TNNI.81.topoin.trees -n 0 -zb 100000 -au  --prefix Vert_TNNI.81.topotests --redo -T 12

# Results

# TNNI
# USER TREES
# ----------
# Tree 1: Vert_TNNI.81.einsi.treefile
# Tree 2: Vert_TNNI.81.cons.treefile
# Tree 3: Vert_TNNI.81.2R-late.treefile
# 
# See Vert_TNNI.81.topotests.trees for trees with branch lengths.
# 
# Tree      logL    deltaL  bp-RELL    p-KH     p-SH       c-ELW       p-AU
# -------------------------------------------------------------------------
#   1 -14437.73072       0   0.553 +  0.776 +      1 +     0.534 +    0.768 + 
#   2 -14442.3763   4.6456   0.301 +   0.32 +  0.356 +     0.297 +    0.336 + 
#   3 -14439.80147  2.0708   0.146 +  0.224 +  0.551 +     0.169 +    0.233 + 
# 
# deltaL  : logL difference from the maximal logl in the set.
# bp-RELL : bootstrap proportion using RELL method (Kishino et al. 1990).
# p-KH    : p-value of one sided Kishino-Hasegawa test (1989).
# p-SH    : p-value of Shimodaira-Hasegawa test (2000).
# c-ELW   : Expected Likelihood Weight (Strimmer & Rambaut 2002).
# p-AU    : p-value of approximately unbiased (AU) test (Shimodaira, 2002).
# 
# Plus signs denote the 95% confidence sets.
# Minus signs denote significant exclusion.
# All tests performed 100000 resamplings using the RELL method.


# TNNT
# constrained tree: Vert_TNNT.72.2R-late.nwk
# alignment = Vertebrate_TNNT.72.einsi.fasta

# constrained tree search
iqtree2 -s Vertebrate_TNNT.72.einsi.fasta  -m Q.insect+G4 -g Vert_TNNT.72.2R-late.nwk --prefix Vert_TNNT.72.2R-late --redo

# put trees in a single file 
cat Vert_TNNT.72.einsi.treefile Vert_TNNT.72.2R-late.treefile > Vert_TNNT.72.2R-late.test.trees

# run topology tests
iqtree2 -s Vertebrate_TNNT.72.einsi.fasta  -m Q.insect+G4 -z Vert_TNNT.72.2R-late.test.trees -n 0 -zb 10000 -au --prefix Vert_TNNTs.72.2R-late.topotests --redo


# Results:
# Tree 1: Vert_TNNT.72.treefile 
# Tree 2: Vert_TNNT.72.2R-late.treefile
# 
# See Vert_TNNTs.72.2R-late.topotests.trees for trees with branch lengths.
# 
# Tree      logL    deltaL  bp-RELL    p-KH     p-SH       c-ELW       p-AU
# -------------------------------------------------------------------------
#   1 -19442.76604       0   0.896 +  0.896 +      1 +     0.895 +    0.904 + 
#   2 -19467.95696  25.191   0.104 +  0.104 +  0.104 +     0.105 +   0.0958 + 
# 
# deltaL  : logL difference from the maximal logl in the set.
# bp-RELL : bootstrap proportion using RELL method (Kishino et al. 1990).
# p-KH    : p-value of one sided Kishino-Hasegawa test (1989).
# p-SH    : p-value of Shimodaira-Hasegawa test (2000).
# c-ELW   : Expected Likelihood Weight (Strimmer & Rambaut 2002).
# p-AU    : p-value of approximately unbiased (AU) test (Shimodaira, 2002).
# 
# 
# Plus signs denote the 95% confidence sets.
# Minus signs denote significant exclusion.
# All tests performed 10000 resamplings using the RELL method.
